# Supplementary material for: Gold Nanoparticles: Tunable Characteristics and Potential for Nasal Drug Delivery
Source: Pharmaceutics. 2024 May 16;16(5):669. doi: 10.3390/pharmaceutics16050669 (PMC11125093; doi:10.3390/pharmaceutics16050669)
Supplement: Supplementary file 1 [file pharmaceutics-16-00669-s001.zip]

Archive with 1 entries (1 files):
- pharmaceutics-2912077-supplementary.pdf
